# Supplementary material for: Defining multiplicity of vector uptake in transfected Plasmodium parasites
Source: Sci Rep. 2020 Jul 2;10:10894. doi: 10.1038/s41598-020-67791-z (PMC7331667; doi:10.1038/s41598-020-67791-z)
Supplement: Supplementary file 2 — Supplementary file2 (XLSX 43 kb) [file 41598_2020_67791_MOESM2_ESM.xlsx]

## Sheet: BulkTransfections_P.falciparum
Barcode_number	Barcode_sequence	Pf_Input	PfTransfection_1	PfTransfection_2	PfTransfection_3	PfTransfection_4	PfTransfection_5
1	AGCCCGTTGTA	32483	4833	23190	177	1720	979
2	TCGCATAGTCC	18989	177	1293	3532	1124	17289
3	GGAGGGACACC	18331	8307	1286	14	1124	16623
4	GTCACAGGAGA	17484	422	147	8	873	496
5	TCTCTGAATCA	17153	19357	2250	20	8910	540
6	CATTGCAGTCC	16302	26171	4364	30	821	665
7	TTGCTGTCGGC	15403	645	1455	1	1155	10833
8	CAAGAGTGCCT	15063	119	183	16	904	633
9	TATCGACCCCG	14311	265	931	23084	856	433
10	CTTGGTATCCT	13874	389	43	31	522	395
11	CTCTACTTCTG	13337	5	4949	36	635	16033
12	AGAGATTTCTT	13039	22	2266	48	13633	18543
13	AGGTGCGATTT	12786	1	1021	2	1107	19224
14	TCGCTGGCTGG	12658	8	1000	10	846	326
15	GTTAGCTGTCC	12025	309	156	2349	2176	356
16	AGGGGTGTTGT	11991	5	44	10	655	430
17	CAACGTGAGCA	11978	6	3043	26	1399	2258
18	TGACTTAACAT	11754	1048	26	1888	642	315
19	GCTTACGTCAA	11574	375	1093	31	698	431
20	TCATTGATCCC	11563	3	1031	1	1121	479
21	AGTGCGTACGC	11340	314	147	2	5221	401
22	CTGGCCGCTAA	11280	746	476	6	600	278
23	TACTACCATCG	11272	18889	647	10	618	328
24	ATGAGGTTAAA	11188	286	432	7	854	360
25	AGGCCCACACC	10563	3	3720	1204	632	298
26	TTCATGAGCAT	10550	670	1203	0	584	279
27	CCACATATATC	10479	8	1332	6	490	266
28	GGAGGATCATG	10181	15993	813	5	571	290
29	CCAAAGTGTCG	9824	3	625	1	527	290
30	ATCTGATGTAG	9680	4	337	3750	736	361
31	GATAGTTTAAT	9586	4	250	2	544	285
32	GACATTCGAGG	9328	3	632	1033	498	281
33	CTACTAGTTAA	9280	347	15	12	13198	214
34	AACATAAAAGT	9012	129	202	0	445	270
35	ATTCTCCCCGA	8985	3	15	111	457	300
36	GGAGGGAAACG	8925	7	59	0	520	303
37	CCCAGCTTGAA	8862	61	578	11	521	211
38	TGTCCTAAAGA	8856	243	2945	3397	516	301
39	GAGGCTTAGGG	8766	10	6924	2	462	280
40	TTCCCAGGGCC	8539	226	3347	8	476	252
41	TCCTGTTTTTT	8486	20151	798	3	760	213
42	TCTTAGCAAGA	8476	5	737	2	1230	241
43	GAGCAAACGCA	8446	5	1019	142	451	236
44	GACGTCCCCCT	8422	293	5693	597	506	396
45	GACATGGGATT	8287	96	148	0	580	254
46	CAATTTGTTTC	8257	0	483	120	387	238
47	TTCCTCGGATC	8234	2	7884	2	7912	222
48	TAGCAGAAGTT	8218	365	1205	79	631	253
49	GTGAGAGTATC	8016	287	506	9	459	247
50	CGCTCCATGCC	7716	63	873	3	396	223
51	GATATTCCTCT	7597	2	167	2	1586	186
52	CATTGAACGAT	7460	3	322	2	3783	201
53	TACTTACTTAG	7212	18390	738	48441	395	205
54	TGTCCGGTGCC	7107	0	43	11	398	249
55	TCGTGGGAAGC	7057	5	103	1	365	198
56	GACACCTGTGG	6771	11	2082	1992	352	213
57	GTCTCCGTATT	6766	4	916	1	498	279
58	CATGGATGGGC	6619	0	1117	64	14659	196
59	CATGCTATACG	6553	1167	484	2	313	218
60	TCCTTAGCGGA	6532	21	497	9	391	164
61	CATATCAGCGT	6526	4	74	0	289	183
62	TCGCAGGGAGC	6459	31	21	2	318	199
63	CCAATGGGCCG	6447	0	145	20441	291	185
64	ATACAGACAGA	6281	0	16	0	313	161
65	CTCATTCCCGT	6272	3	7880	18	306	153
66	GGCTAGGCCGC	6210	0	808	376	329	193
67	CGGTTGTGGAT	5956	8	0	1	293	167
68	TAGGGACCAAC	5932	3267	81	4	299	162
69	AATCGTGGACC	5820	7	1727	3	383	153
70	ATTCTTGCTGC	5806	14486	848	1	278	155
71	CAAGGGCAGGG	5739	1498	9346	4	502	150
72	TCAAACAAGCG	5694	2	4	2	320	162
73	TGATACTGAGA	5548	709	1402	2	259	126
74	ACCTGGACGGA	5025	3	6055	186	323	17535
75	CCTTTCCCTTA	5007	2	7	3	252	119
76	GCCTCCTATTT	4974	126	1075	145	216	151
77	CGACTGGTGAA	4953	1	865	3	2517	152
78	TAATAGGGAGC	4811	2	1747	20	374	215
79	CCGCTTCATGC	4715	0	481	0	373	128
80	CTTGTTGCTGT	4715	4	724	2	232	124
81	CTCCCAGTTTT	4508	0	16	3409	280	129
82	TACTGGCAGTA	4383	9	6	1	399	162
83	TTAATTGCGAC	4345	5	18	0	230	101
84	CTGGGAAAAGA	3973	1	7	5	405	137
85	CAGCAAGTCGT	3938	4	1495	0	2804	104
86	TCCGGATGTCG	3797	4041	1429	3	184	109
87	TTGCTTTAGCT	3706	1	10	2	156	102
88	TGTTCACCGGG	3618	5	6	0	393	119
89	TTATAAGTCTA	3465	1	767	61	138	75
90	TGTAATCGCGC	3142	198	369	4	193	1196
91	TAACTAACCTG	3112	1	158	1	179	94
92	CGCTGCAAACG	2619	0	198	1	173	116
93	GTCAGACGCTC	1835	0	1	0	102	36
94	GGCGCTCAGGG	1058	0	5	0	55	30

## Sheet: BulkTransfections_P.knowlesi
Barcode_number	Barcode_sequence	Pk_Input	PkTransfection_1	PkTransfection_2	PkTransfection_3	PkTransfection_4
1	AGCCCGTTGTA	615	372	474	216	3002
2	TCGCATAGTCC	346	184	243	147	230
3	GGAGGGACACC	311	628	192	824	253
4	GTCACAGGAGA	342	271	153	134	252
5	TCTCTGAATCA	303	449	444	2190	273
6	CATTGCAGTCC	294	179	614	138	715
7	TTGCTGTCGGC	301	70	192	124	256
8	CAAGAGTGCCT	213	171	170	128	199
9	TATCGACCCCG	278	112	369	110	205
10	CTTGGTATCCT	257	743	206	75	375
11	CTCTACTTCTG	220	78	154	63	148
12	AGAGATTTCTT	255	571	159	114	618
13	AGGTGCGATTT	249	89	307	99	207
14	TCGCTGGCTGG	245	264	762	106	316
15	GTTAGCTGTCC	223	72	93	87	157
16	AGGGGTGTTGT	253	116	286	99	174
17	CAACGTGAGCA	222	209	343	93	159
18	TGACTTAACAT	217	436	146	116	176
19	GCTTACGTCAA	215	816	193	83	168
20	TCATTGATCCC	252	72	73	82	193
21	AGTGCGTACGC	229	77	114	119	185
22	CTGGCCGCTAA	136	52	359	58	106
23	TACTACCATCG	237	740	73	90	209
24	ATGAGGTTAAA	218	242	121	108	219
25	AGGCCCACACC	169	81	249	155	117
26	TTCATGAGCAT	222	291	242	352	180
27	CCACATATATC	207	63	135	67	126
28	GGAGGATCATG	194	769	1073	87	176
29	CCAAAGTGTCG	174	131	142	280	124
30	ATCTGATGTAG	187	351	310	321	155
31	GATAGTTTAAT	167	134	67	604	143
32	GACATTCGAGG	190	131	417	71	129
33	CTACTAGTTAA	138	48	20	67	115
34	AACATAAAAGT	195	135	312	84	152
35	ATTCTCCCCGA	181	38	175	97	141
36	GGAGGGAAACG	184	36	165	1086	130
37	CCCAGCTTGAA	130	33	47	61	107
38	TGTCCTAAAGA	149	390	490	272	117
39	GAGGCTTAGGG	174	101	67	65	121
40	TTCCCAGGGCC	205	366	125	603	117
41	TCCTGTTTTTT	153	53	174	136	123
42	TCTTAGCAAGA	156	49	514	419	119
43	GAGCAAACGCA	163	35	216	306	125
44	GACGTCCCCCT	142	56	474	45	102
45	GACATGGGATT	174	101	77	67	130
46	CAATTTGTTTC	180	94	157	74	135
47	TTCCTCGGATC	166	98	211	75	113
48	TAGCAGAAGTT	159	207	33	60	120
49	GTGAGAGTATC	134	117	431	59	124
50	CGCTCCATGCC	76	14	120	22	56
51	GATATTCCTCT	152	76	156	54	114
52	CATTGAACGAT	118	688	34	50	88
53	TACTTACTTAG	170	42	228	45	116
54	TGTCCGGTGCC	153	204	307	66	110
55	TCGTGGGAAGC	114	61	209	102	108
56	GACACCTGTGG	159	84	32	41	195
57	GTCTCCGTATT	160	51	88	46	117
58	CATGGATGGGC	126	45	38	52	89
59	CATGCTATACG	108	167	210	37	97
60	TCCTTAGCGGA	100	145	196	29	67
61	CATATCAGCGT	126	96	145	50	85
62	TCGCAGGGAGC	136	14	30	87	74
63	CCAATGGGCCG	61	43	44	19	71
64	ATACAGACAGA	128	44	74	57	80
65	CTCATTCCCGT	110	106	70	36	70
66	GGCTAGGCCGC	127	216	114	219	88
67	CGGTTGTGGAT	113	308	180	34	80
68	TAGGGACCAAC	129	114	21	48	88
69	AATCGTGGACC	136	174	28	44	85
70	ATTCTTGCTGC	113	106	61	185	86
71	CAAGGGCAGGG	103	113	586	50	81
72	TCAAACAAGCG	109	20	30	40	101
73	TGATACTGAGA	92	106	51	47	74
74	ACCTGGACGGA	100	284	230	32	72
75	CCTTTCCCTTA	78	76	53	28	53
76	GCCTCCTATTT	107	100	493	33	58
77	CGACTGGTGAA	97	35	116	68	51
78	TAATAGGGAGC	102	6	94	33	83
79	CCGCTTCATGC	86	50	67	24	71
80	CTTGTTGCTGT	76	116	81	29	54
81	CTCCCAGTTTT	86	14	101	25	56
82	TACTGGCAGTA	88	50	8	34	71
83	TTAATTGCGAC	95	464	29	40	65
84	CTGGGAAAAGA	78	16	119	35	55
85	CAGCAAGTCGT	64	8	17	15	48
86	TCCGGATGTCG	49	11	31	34	53
87	TTGCTTTAGCT	85	47	48	27	42
88	TGTTCACCGGG	79	39	37	34	47
89	TTATAAGTCTA	62	119	66	29	35
90	TGTAATCGCGC	49	47	52	16	25
91	TAACTAACCTG	50	36	14	22	44
92	CGCTGCAAACG	33	22	50	6	21
93	GTCAGACGCTC	16	1	3	11	16
94	GGCGCTCAGGG	18	31	73	8	16

## Sheet: Transfection5_P.falciparum
Barcode_number	Barcode_sequence	Input_rep1_1	Input_rep1_2	Input_rep2_1	Input_rep2_2	Pf_Bulk_rep1_1	Pf_Bulk_rep1_2	Pf_Bulk_rep2_1	Pf_Bulk_rep2_2	Pf_Clone1_rep1_1	Pf_Clone1_rep1_2	Pf_Clone1_rep2_1	Pf_Clone1_rep2_2	Pf_Clone2_rep1_1	Pf_Clone2_rep1_2	Pf_Clone2_rep2_1	Pf_Clone2_rep2_2	Pf_Clone3_rep1_1	Pf_Clone3_rep1_2	Pf_Clone3_rep2_1	Pf_Clone3_rep2_2	Pf_Clone4_rep1_1	Pf_Clone4_rep1_2	Pf_Clone4_rep2_1	Pf_Clone4_rep2_2	Pf_Clone5_rep1_1	Pf_Clone5_rep1_2	Pf_Clone5_rep2_1	Pf_Clone5_rep2_2	Pf_Clone6_rep1_1	Pf_Clone6_rep1_2	Pf_Clone6_rep2_1	Pf_Clone6_rep2_2	Pf_Clone7_rep1_1	Pf_Clone7_rep1_2	Pf_Clone7_rep2_1	Pf_Clone7_rep2_2	Pf_Clone8_rep1_1	Pf_Clone8_rep1_2	Pf_Clone8_rep2_1	Pf_Clone8_rep2_2
1	AGCCCGTTGTA	6265	6259	6646	6678	1229	1233	979	969	0	0	0	0	0	0	0	0	5	5	0	0	4	4	2	2	8	8	0	0	25	27	13	13	10	10	0	0	0	0	1	1
2	TCGCATAGTCC	3885	3868	4033	4001	20881	20801	17289	17231	28486	28368	28657	28549	36859	36799	19143	19018	46463	46473	37808	37822	14808	14725	18566	18400	45	46	5	3	26708	26729	21760	21657	16122	16043	17866	17766	15836	15713	15064	15077
3	GGAGGGACACC	3766	3773	3976	3981	20137	20309	16623	16711	36720	36931	36078	36275	3218	3238	1575	1594	21296	21436	17268	17469	23786	23956	29100	29157	111	112	9	13	43070	43448	35002	35365	53139	53459	61422	61890	45689	45930	44980	45100
4	GTCACAGGAGA	3455	3423	3768	3800	627	634	496	491	0	0	0	0	0	0	0	0	1	1	3	0	2	1	0	0	3	3	1	1	10	10	7	7	4	4	0	0	1	0	0	0
5	TCTCTGAATCA	3415	3433	3550	3577	625	631	540	552	8	7	7	7	25	25	10	11	73	74	6	8	18	19	7	6	45716	45956	39360	39621	96	100	93	94	26	29	59	61	6	7	6	6
6	CATTGCAGTCC	2861	2852	3215	3227	795	793	665	672	1	1	0	0	0	0	0	0	1	1	0	0	3	4	1	1	3	3	0	1	3	3	5	4	1	0	0	0	0	0	0	0
7	TTGCTGTCGGC	2874	2858	3368	3325	12990	12886	10833	10702	5	3	1	3	5	3	4	0	110	110	10	3	34609	34345	39881	39312	88075	87341	73360	72887	28	28	20	20	42	37	88	86	57	52	39	34
8	CAAGAGTGCCT	2658	2619	2879	2833	704	702	633	632	3	1	0	0	0	0	0	0	0	0	0	0	2	1	0	0	2	2	0	1	10	11	12	12	2	2	1	2	1	1	0	0
9	TATCGACCCCG	2797	2813	3010	3024	483	490	433	435	0	0	0	0	0	0	0	0	1	1	0	0	1	1	0	0	3	3	0	0	2	2	5	3	0	0	0	0	0	0	2	2
10	CTTGGTATCCT	2519	2491	2381	2365	469	468	395	388	0	0	0	0	0	0	0	0	1	1	0	0	3	2	2	1	0	0	0	0	7	6	7	7	4	4	0	0	0	0	0	0
11	CTCTACTTCTG	2503	2518	2561	2567	16429	16487	16033	16152	37074	37306	29567	29706	2752	2768	1328	1333	19423	19602	14304	14445	24867	25066	27113	27243	75	74	8	11	37354	37721	34833	35150	48784	49076	53557	53945	46217	46562	45416	45750
12	AGAGATTTCTT	2592	2590	2822	2830	22384	22374	18543	18526	30667	30564	30286	30282	40009	39992	20282	20257	50843	50888	40786	40872	16782	16758	20296	20205	45	48	3	4	26834	26894	23163	23173	17288	17259	19368	19315	16712	16705	17067	17106
13	AGGTGCGATTT	2438	2401	2644	2613	22209	21978	19224	18953	31411	31168	29999	29703	39761	39393	20035	19795	51432	51057	41661	41255	17074	16912	20425	20097	50	50	4	4	27606	27428	23554	23282	17626	17416	19978	19653	17185	17013	17322	17160
14	TCGCTGGCTGG	2641	2619	2753	2724	412	413	326	325	0	0	0	0	0	0	0	0	0	0	0	0	3	2	0	0	6	6	0	0	9	8	6	6	1	1	0	1	0	0	2	2
15	GTTAGCTGTCC	2127	2199	2229	2290	428	439	356	363	0	0	0	0	0	0	0	0	0	0	0	0	6	6	2	2	2	2	0	0	23	23	31	31	2	3	0	0	0	0	0	0
16	AGGGGTGTTGT	2592	2529	2717	2662	534	522	430	416	0	0	0	0	1	0	1	0	2	2	0	0	1	0	0	0	2	2	0	0	4	4	6	5	4	2	0	0	0	0	0	0
17	CAACGTGAGCA	2281	2274	2490	2499	2468	2470	2258	2281	0	0	0	0	0	0	0	0	1	1	0	0	1	1	2	2	6	6	1	1	8	8	14	13	1	1	0	0	0	0	0	0
18	TGACTTAACAT	2390	2367	2480	2482	413	421	315	317	0	0	0	1	0	0	0	0	0	0	0	0	0	1	0	0	1	1	0	0	9	9	3	4	1	1	0	0	0	0	0	0
19	GCTTACGTCAA	2354	2400	2504	2549	481	483	431	443	0	0	0	0	0	0	0	0	1	1	0	0	5	5	0	0	0	0	0	0	3	4	4	4	0	0	0	0	0	0	0	0
20	TCATTGATCCC	2234	2235	2338	2334	647	651	479	479	0	0	1	0	244	242	135	134	0	0	1	1	3	4	3	2	1	1	0	0	8	8	6	6	3	3	1	1	0	0	0	0
21	AGTGCGTACGC	2222	2220	2487	2487	443	451	401	407	0	0	0	0	0	2	0	0	1	0	2	1	6	6	2	2	5	5	0	0	56	56	50	50	4	4	0	1	3	4	2	2
22	CTGGCCGCTAA	1987	2006	2121	2169	338	347	278	284	0	0	0	0	0	0	1	1	2	2	0	0	0	1	0	0	3	3	0	0	4	6	3	3	2	2	0	0	0	0	0	0
23	TACTACCATCG	2186	2202	2427	2460	422	427	328	328	1	0	1	1	2	2	0	0	0	0	1	0	0	0	1	1	4	4	0	1	7	7	8	8	2	2	0	0	1	1	1	1
24	ATGAGGTTAAA	2331	2315	2289	2289	379	380	360	367	1	0	0	0	1	1	0	0	0	0	0	0	2	2	0	0	5	4	0	0	4	4	4	5	1	1	1	0	0	0	0	0
25	AGGCCCACACC	2104	2114	2310	2340	332	336	298	300	0	0	0	0	0	0	0	0	0	0	2	0	1	1	0	0	3	3	0	0	5	5	2	2	6	6	0	0	0	0	0	0
26	TTCATGAGCAT	2149	2134	2197	2174	351	346	279	282	2	2	1	1	0	1	0	0	1	1	0	0	0	0	2	2	1	1	0	0	7	6	4	4	9	9	3	2	1	1	0	0
27	CCACATATATC	1953	1941	1954	1969	288	291	266	267	0	0	0	0	0	0	0	0	1	2	1	0	1	2	0	0	3	3	0	0	5	5	5	5	4	5	0	0	0	0	0	0
28	GGAGGATCATG	2082	2068	2278	2271	367	367	290	285	0	0	0	0	0	0	0	0	0	0	0	0	1	1	1	1	2	2	0	0	3	4	6	5	1	1	0	0	0	0	0	0
29	CCAAAGTGTCG	1757	1722	1892	1868	293	293	290	286	0	0	0	0	0	0	0	0	1	1	1	0	0	0	0	0	1	1	0	0	4	4	5	5	2	2	0	0	0	0	1	1
30	ATCTGATGTAG	1956	1929	2040	2024	424	420	361	358	4	3	1	1	7	7	7	6	0	0	0	0	1	1	3	3	6	5	0	1	9	8	7	8	10	9	10	10	4	4	4	4
31	GATAGTTTAAT	1870	1866	2054	2053	340	344	285	278	0	0	0	0	0	0	0	0	0	0	2	0	0	0	0	0	1	1	0	0	7	7	3	3	1	1	2	1	0	0	0	0
32	GACATTCGAGG	1862	1869	1976	1995	322	323	281	285	1	2	0	0	0	0	0	0	1	1	1	1	0	0	0	0	1	1	0	0	4	4	9	7	2	2	0	0	0	0	0	0
33	CTACTAGTTAA	1773	1767	1653	1660	271	274	214	216	1	1	1	1	5	5	1	2	1	1	0	0	27	28	0	3	2	3	0	0	165	163	140	140	7	6	3	3	1	1	9	9
34	AACATAAAAGT	1759	1705	2049	2011	366	356	270	269	0	1	0	0	0	0	0	0	1	1	0	0	0	0	1	2	1	1	0	0	1	1	4	4	0	0	0	0	0	0	0	0
35	ATTCTCCCCGA	1748	1743	1926	1952	364	373	300	303	6	7	2	2	5	4	3	3	3	3	0	0	20	22	14	15	1	1	1	1	20	20	17	17	10	9	5	6	7	7	2	2
36	GGAGGGAAACG	1761	1752	1842	1841	311	314	303	295	0	0	1	0	0	0	0	0	1	1	1	1	0	0	0	0	4	4	0	0	3	3	0	0	3	2	2	1	0	0	0	1
37	CCCAGCTTGAA	1622	1724	1478	1568	228	244	211	221	0	0	0	0	0	0	0	0	0	0	0	0	0	0	0	0	1	1	0	0	5	6	0	0	1	1	0	0	0	0	0	0
38	TGTCCTAAAGA	1721	1707	1767	1752	310	313	301	291	1	1	4	3	7	6	2	1	75	74	1	0	0	0	2	1	50338	50209	40087	39997	4	5	8	7	15	18	55	50	2	1	2	1
39	GAGGCTTAGGG	1623	1601	1920	1915	307	308	280	284	0	0	0	0	0	0	0	0	0	0	0	0	0	0	0	0	1	1	1	0	6	6	6	6	2	1	0	0	0	0	0	0
40	TTCCCAGGGCC	1804	1810	1850	1833	291	290	252	254	2	2	0	0	2	2	0	0	0	0	0	0	2	2	1	0	3	3	0	0	6	8	3	4	4	3	0	0	0	0	0	0
41	TCCTGTTTTTT	1685	1675	1585	1577	249	249	213	213	1	1	1	2	0	0	0	0	1	2	0	0	1	1	0	0	2	2	0	0	4	4	6	6	2	2	1	1	0	0	0	0
42	TCTTAGCAAGA	1628	1642	1853	1863	262	262	241	247	0	0	0	0	1	1	0	0	1	1	1	1	0	1	0	0	1	0	0	1	11	11	8	9	7	7	0	0	0	0	1	1
43	GAGCAAACGCA	1642	1647	1684	1696	306	307	236	235	0	0	0	0	0	0	0	0	1	1	0	0	1	0	0	0	1	1	0	0	4	4	4	4	1	1	0	1	0	0	0	0
44	GACGTCCCCCT	1653	1676	1775	1800	496	506	396	404	1	2	0	0	0	0	0	0	1	1	0	0	0	0	0	1	3	5	0	0	12	13	9	9	5	5	0	0	1	1	0	0
45	GACATGGGATT	1633	1622	1722	1723	269	267	254	258	25	25	23	24	36	35	24	23	15	15	34	34	26	23	11	11	49	48	21	21	30	30	17	17	92	91	69	68	22	22	32	34
46	CAATTTGTTTC	1532	1525	1688	1691	226	229	238	244	0	0	0	0	0	0	0	0	1	1	1	0	1	2	0	0	1	1	0	0	2	2	4	4	2	2	1	0	0	1	0	0
47	TTCCTCGGATC	1451	1450	1619	1612	246	244	222	224	1	0	0	0	3	3	6	6	1	1	0	0	17	17	4	4	4	3	0	0	122	127	71	72	1	0	1	1	0	0	2	2
48	TAGCAGAAGTT	1648	1646	1776	1770	310	308	253	250	62	60	57	55	107	107	46	45	29	29	28	29	22	22	32	29	70	72	67	65	28	29	32	33	142	145	159	156	44	40	40	36
49	GTGAGAGTATC	1482	1455	1568	1532	211	207	247	241	30	30	19	19	40	39	25	25	28	27	13	13	19	20	22	22	40	40	28	27	39	40	29	26	77	77	64	62	25	22	27	25
50	CGCTCCATGCC	1495	1512	1503	1513	238	240	223	216	1	1	0	0	0	0	0	0	1	1	0	0	2	2	0	0	0	0	0	0	4	4	2	2	2	2	0	0	0	0	0	0
51	GATATTCCTCT	1567	1565	1538	1552	252	251	186	187	0	0	0	0	1	1	0	0	0	0	0	0	1	1	1	1	0	0	0	0	10	11	11	11	1	1	0	0	0	0	0	0
52	CATTGAACGAT	1367	1374	1224	1235	239	234	201	202	2	2	0	0	4	4	3	3	1	1	0	0	2	2	3	3	0	0	0	0	45	47	34	35	1	0	0	0	1	1	5	6
53	TACTTACTTAG	1439	1441	1653	1656	272	278	205	209	0	0	0	0	0	0	0	0	0	0	0	0	0	0	0	0	3	4	0	0	4	3	1	1	1	1	0	0	0	0	0	0
54	TGTCCGGTGCC	1387	1349	1455	1440	256	256	249	243	0	0	0	0	0	0	0	0	0	0	0	0	0	0	1	1	0	0	0	0	0	0	4	4	4	4	0	0	0	0	0	0
55	TCGTGGGAAGC	1369	1368	1440	1424	259	263	198	193	0	0	0	0	0	0	0	0	0	0	0	0	0	0	0	0	4	4	0	0	0	0	0	0	1	1	0	0	0	0	0	0
56	GACACCTGTGG	1384	1402	1335	1354	196	198	213	214	0	0	0	0	0	0	0	0	0	0	0	0	2	2	0	0	1	1	2	2	9	9	5	5	1	1	0	0	0	0	0	0
57	GTCTCCGTATT	1370	1362	1472	1459	287	280	279	282	68	68	68	70	146	143	80	81	40	39	43	44	60	62	39	39	96	97	101	96	41	43	27	28	209	205	288	284	68	66	54	54
58	CATGGATGGGC	1140	1143	1253	1244	202	201	196	199	0	0	1	0	0	0	1	1	0	0	1	1	31	30	2	3	2	2	1	1	174	182	156	151	4	2	2	2	1	1	5	4
59	CATGCTATACG	1223	1215	1280	1290	228	228	218	217	0	0	0	0	0	0	0	0	2	1	1	0	1	1	1	1	0	0	0	0	1	1	3	3	1	1	0	0	1	0	0	0
60	TCCTTAGCGGA	1488	1493	1521	1506	236	233	164	167	0	0	0	0	0	0	0	0	0	0	0	0	0	0	0	0	1	1	0	1	0	0	5	5	0	0	0	0	0	0	0	0
61	CATATCAGCGT	1140	1135	1234	1217	207	205	183	180	0	0	1	0	0	0	0	0	0	0	0	0	2	1	0	0	3	3	0	0	1	1	1	1	1	1	0	0	0	0	0	0
62	TCGCAGGGAGC	1224	1212	1267	1248	227	233	199	199	0	0	0	0	0	0	0	0	0	0	0	0	0	0	0	0	3	3	0	0	6	6	6	5	0	0	0	0	0	0	0	0
63	CCAATGGGCCG	1063	1051	1244	1252	260	255	185	185	1	0	0	0	0	0	0	0	0	0	1	0	0	0	0	0	1	1	0	0	1	1	3	3	1	1	0	0	0	0	0	0
64	ATACAGACAGA	1254	1254	1382	1376	201	205	161	165	0	0	0	0	0	0	0	0	1	1	0	0	0	0	0	0	1	1	2	1	3	3	1	1	2	1	0	0	0	0	0	0
65	CTCATTCCCGT	1115	1098	1151	1158	165	161	153	154	0	0	0	0	0	0	0	0	0	0	0	0	2	2	0	0	1	1	0	0	1	1	0	0	2	2	0	0	3	3	0	0
66	GGCTAGGCCGC	1352	1350	1402	1391	226	227	193	191	0	0	0	0	0	0	0	0	2	2	0	0	0	0	0	0	0	0	0	0	1	1	3	3	1	2	0	0	0	0	0	0
67	CGGTTGTGGAT	1112	1081	1146	1138	198	194	167	172	0	0	0	0	0	0	0	0	3	3	0	0	0	0	0	0	2	2	0	0	2	2	0	0	0	0	0	0	0	0	0	0
68	TAGGGACCAAC	1261	1277	1343	1358	237	237	162	165	0	0	0	0	0	0	0	0	0	0	0	0	0	0	0	0	1	1	0	0	0	0	2	1	2	2	0	0	0	0	0	0
69	AATCGTGGACC	1163	1162	1174	1162	228	229	153	148	0	0	0	1	0	0	0	0	2	2	0	0	0	0	0	0	2	2	0	0	3	3	3	3	0	0	0	0	1	0	0	0
70	ATTCTTGCTGC	1114	1105	1118	1107	205	210	155	151	0	0	0	0	0	0	0	0	1	2	0	0	0	0	0	0	2	2	0	0	1	1	1	1	4	4	0	0	0	0	0	0
71	CAAGGGCAGGG	1029	1023	1079	1075	185	186	150	150	0	0	0	0	0	0	0	0	1	1	0	0	0	0	0	0	3	3	0	0	8	6	3	3	0	0	0	0	0	0	0	0
72	TCAAACAAGCG	1156	1127	1264	1270	203	203	162	162	0	0	0	0	0	0	0	0	0	0	0	0	0	0	0	0	1	1	0	0	3	3	3	3	1	1	0	0	0	0	0	0
73	TGATACTGAGA	935	938	959	965	153	151	126	126	0	0	0	0	0	0	0	0	0	0	1	0	0	0	1	1	1	1	0	0	1	1	3	2	0	0	0	0	0	0	0	0
74	ACCTGGACGGA	1041	1058	1047	1059	21557	21718	17535	17682	29471	29689	28583	28892	37496	37856	19502	19676	48915	49430	39457	40015	15447	15655	19675	19766	52	57	4	2	27111	27473	22864	23119	16740	16867	18606	18745	16661	16769	16357	16466
75	CCTTTCCCTTA	920	936	981	1003	186	188	119	118	0	0	0	0	0	0	0	0	1	1	0	0	0	0	0	0	0	0	0	0	0	0	0	0	1	1	0	0	0	0	0	0
76	GCCTCCTATTT	941	940	1049	1046	183	186	151	156	0	0	0	0	0	0	0	0	0	0	0	0	4	4	0	0	0	0	0	0	5	4	10	10	1	1	0	0	0	0	0	0
77	CGACTGGTGAA	997	981	985	964	198	199	152	151	2	2	6	6	4	4	0	0	0	0	2	2	3	3	2	2	3	3	1	2	36	35	26	26	1	1	2	2	13	13	17	17
78	TAATAGGGAGC	944	934	986	967	262	263	215	215	17	18	30	30	92	92	29	27	23	23	14	14	23	22	30	31	57	58	25	26	17	18	18	18	101	98	88	89	19	19	28	29
79	CCGCTTCATGC	958	956	838	844	128	131	128	127	0	0	0	0	0	0	0	0	1	1	1	0	1	0	1	1	1	1	0	0	7	8	3	3	0	0	1	1	0	0	1	1
80	CTTGTTGCTGT	749	737	798	793	151	150	124	121	0	0	1	0	0	0	0	0	0	0	1	0	0	0	1	0	1	1	0	0	4	4	2	1	1	1	1	0	0	0	1	1
81	CTCCCAGTTTT	918	912	882	898	151	157	129	131	106	105	124	124	172	170	78	76	36	35	28	28	42	40	35	33	52	54	52	50	71	70	57	56	62	61	88	93	198	195	163	165
82	TACTGGCAGTA	888	899	961	973	208	213	162	165	0	0	0	0	0	0	0	0	0	0	0	0	0	0	1	0	2	2	0	0	2	2	7	7	0	0	0	0	0	0	0	0
83	TTAATTGCGAC	769	775	847	860	125	130	101	102	0	0	0	0	1	1	0	1	2	2	0	0	0	0	0	0	2	3	0	0	1	1	0	0	0	0	0	0	1	1	3	3
84	CTGGGAAAAGA	789	785	742	740	142	141	137	140	0	0	0	0	0	0	0	0	1	1	0	0	0	0	0	0	0	0	0	0	1	1	3	3	0	0	0	0	0	0	0	0
85	CAGCAAGTCGT	658	646	671	675	126	127	104	103	0	0	0	0	0	0	0	0	2	2	0	0	4	3	1	1	3	4	0	0	36	35	36	36	1	1	0	0	0	0	1	1
86	TCCGGATGTCG	720	710	826	820	139	137	109	112	1	1	0	0	0	0	0	0	0	0	0	0	0	0	0	0	0	0	0	0	4	4	0	0	2	2	0	0	0	0	0	0
87	TTGCTTTAGCT	772	771	711	701	110	108	102	100	0	0	0	0	0	0	0	0	0	0	0	0	0	0	0	0	1	1	0	0	0	0	0	0	1	1	0	0	0	0	0	0
88	TGTTCACCGGG	737	731	879	869	128	128	119	120	2	3	4	4	3	3	2	2	0	0	0	0	2	2	0	0	0	0	0	0	3	3	6	7	8	7	9	9	3	3	1	1
89	TTATAAGTCTA	516	518	602	612	75	76	75	78	1	1	0	0	0	0	0	0	0	0	0	0	0	0	0	0	0	0	0	0	2	2	0	0	0	0	0	0	0	0	0	0
90	TGTAATCGCGC	549	547	624	618	1419	1420	1196	1189	0	0	0	0	1	0	0	0	0	0	0	0	0	0	1	1	0	0	0	0	1	1	0	0	0	0	0	0	0	0	0	0
91	TAACTAACCTG	593	592	642	649	99	93	94	94	0	0	0	0	0	0	0	0	0	0	0	0	0	0	0	0	0	0	0	0	0	0	2	2	0	0	0	0	0	0	0	0
92	CGCTGCAAACG	509	501	578	584	114	115	116	115	0	0	0	0	0	0	0	0	0	0	0	0	2	3	0	0	5	5	0	0	2	2	3	3	1	1	1	1	0	0	0	0
93	GTCAGACGCTC	334	344	371	376	58	57	36	38	0	0	0	0	0	0	0	0	0	0	0	0	0	0	0	0	1	1	0	0	1	1	1	1	1	1	0	0	0	0	0	0
94	GGCGCTCAGGG	238	236	233	226	40	39	30	29	0	0	0	0	0	0	0	0	0	0	0	0	0	0	0	0	0	0	0	0	0	0	0	0	0	0	0	0	0	0	0	0

## Sheet: Transfection2_P.falciparum
Barcode_number	Barcode_sequence	Pf_Bulk	Pf_Clone_1	Pf_Clone_2	Pf_Clone_3	Pf_Clone_4	Pf_Clone_5	Pf_Clone_6	Pf_Clone_7	Pf_Clone_8	Pf_Clone_9	Pf_Clone_10	Pf_Clone_11	Pf_Clone_12	Pf_Clone_13
1	AGCCCGTTGTA	3627	0	0	0	4550	0	0	1	2	1	6456	11	5896	4803
2	TCGCATAGTCC	242	0	0	0	0	0	0	0	1	0	0	0	0	0
3	GGAGGGACACC	799	0	0	0	4070	1	0	0	0	0	1	0	0	0
4	GTCACAGGAGA	24	0	0	0	0	0	0	0	0	0	0	0	0	0
5	TCTCTGAATCA	51	0	0	0	0	0	0	0	0	0	1	0	0	0
6	CATTGCAGTCC	124	1	0	0	0	0	0	0	0	0	0	0	1	0
7	TTGCTGTCGGC	272	0	0	0	0	0	0	0	0	0	0	0	0	0
8	CAAGAGTGCCT	44	0	0	0	0	0	0	0	0	0	0	0	1	0
9	TATCGACCCCG	145	0	0	0	0	0	0	0	0	0	0	0	0	0
10	CTTGGTATCCT	1	0	0	0	0	0	0	0	0	0	1	0	2	0
11	CTCTACTTCTG	605	0	0	0	0	0	0	3369	0	0	0	0	0	0
12	AGAGATTTCTT	675	0	0	0	0	0	0	3733	0	0	0	0	1	0
13	AGGTGCGATTT	157	0	0	0	0	0	0	0	0	0	0	0	1	0
14	TCGCTGGCTGG	54	0	0	0	0	0	0	0	0	0	0	1	1	0
15	GTTAGCTGTCC	13	0	0	0	0	0	0	0	0	0	0	0	0	0
16	AGGGGTGTTGT	1	0	0	0	0	0	0	0	0	0	0	0	0	0
17	CAACGTGAGCA	156	0	4210	0	0	0	0	0	0	0	0	5443	0	1
18	TGACTTAACAT	0	0	0	0	0	0	0	0	0	0	0	0	3	0
19	GCTTACGTCAA	69	0	0	0	0	0	0	0	0	0	0	0	1	0
20	TCATTGATCCC	200	0	0	0	0	0	0	0	0	0	0	0	0	0
21	AGTGCGTACGC	15	0	0	0	0	0	0	0	0	0	0	0	0	0
22	CTGGCCGCTAA	8	0	0	0	0	0	0	0	0	0	0	0	0	0
23	TACTACCATCG	105	0	3723	0	0	0	0	0	0	0	0	0	0	0
24	ATGAGGTTAAA	4	0	0	0	0	0	0	0	0	0	0	0	1	0
25	AGGCCCACACC	585	0	0	0	0	0	0	2497	0	0	0	0	0	0
26	TTCATGAGCAT	66	0	0	0	0	0	0	0	0	0	0	0	1	0
27	CCACATATATC	1119	0	24	14839	5051	1	1	0	2	13130	2	0	2	0
28	GGAGGATCATG	68	0	0	0	0	0	0	0	0	0	0	0	4	0
29	CCAAAGTGTCG	112	0	0	0	0	0	0	0	0	0	0	0	0	0
30	ATCTGATGTAG	33	0	0	0	0	0	0	0	0	1	0	0	0	0
31	GATAGTTTAAT	40	0	0	0	0	0	0	0	0	0	0	0	0	0
32	GACATTCGAGG	7	0	0	0	0	0	0	0	0	0	0	0	0	0
33	CTACTAGTTAA	0	0	0	0	0	0	0	0	0	0	0	0	0	0
34	AACATAAAAGT	24	0	0	0	0	0	0	0	0	0	0	0	0	0
35	ATTCTCCCCGA	0	0	0	0	0	0	0	0	0	0	0	0	0	0
36	GGAGGGAAACG	6	0	0	0	0	0	0	0	0	0	0	0	1	0
37	CCCAGCTTGAA	103	0	2147	0	0	0	0	0	0	0	1	7338	1	0
38	TGTCCTAAAGA	1202	0	0	0	0	1	7779	3810	0	1	0	1	0	0
39	GAGGCTTAGGG	1193	0	0	0	0	0	0	0	7501	3	3484	9	3187	2570
40	TTCCCAGGGCC	151	0	0	0	0	0	0	0	0	0	0	0	0	0
41	TCCTGTTTTTT	245	0	0	0	0	0	0	0	0	0	0	0	0	0
42	TCTTAGCAAGA	36	0	0	0	0	0	0	0	0	0	0	0	0	0
43	GAGCAAACGCA	227	0	0	0	0	0	0	0	0	0	0	0	0	0
44	GACGTCCCCCT	747	3371	2	1	0	4759	1	1	1	1	1	0	10	0
45	GACATGGGATT	19	0	0	0	0	0	0	0	0	1	0	0	0	0
46	CAATTTGTTTC	1	0	0	0	0	0	0	0	0	0	0	0	0	0
47	TTCCTCGGATC	1237	0	0	0	0	0	0	0	6508	2	3707	10	3426	2671
48	TAGCAGAAGTT	155	0	0	0	0	0	0	0	0	0	0	0	0	0
49	GTGAGAGTATC	25	0	0	0	0	0	0	0	0	0	0	0	0	0
50	CGCTCCATGCC	109	0	0	0	0	0	3755	2	0	0	0	0	0	0
51	GATATTCCTCT	12	0	0	0	0	0	0	0	0	0	0	0	1	0
52	CATTGAACGAT	7	0	0	0	0	0	0	0	0	0	0	0	0	0
53	TACTTACTTAG	19	0	0	0	0	0	0	0	0	0	0	0	1	0
54	TGTCCGGTGCC	5	0	0	0	0	0	0	0	1	0	0	0	0	0
55	TCGTGGGAAGC	21	0	0	0	0	0	0	0	0	0	0	0	0	0
56	GACACCTGTGG	714	0	0	1	4287	0	0	0	0	0	0	0	0	0
57	GTCTCCGTATT	142	0	0	0	0	0	0	0	0	0	0	0	0	0
58	CATGGATGGGC	238	0	0	0	0	0	0	0	0	0	0	0	0	0
59	CATGCTATACG	21	0	0	0	0	0	0	0	0	0	0	0	0	0
60	TCCTTAGCGGA	101	2	3939	1	0	0	1	0	0	0	0	3861	0	0
61	CATATCAGCGT	13	0	0	0	0	0	0	0	0	0	0	0	0	0
62	TCGCAGGGAGC	0	0	0	0	0	0	0	0	0	0	0	0	0	0
63	CCAATGGGCCG	75	0	0	0	0	0	2731	0	0	0	0	0	0	0
64	ATACAGACAGA	1	0	0	0	0	0	0	0	0	0	0	0	0	0
65	CTCATTCCCGT	1060	4171	6	0	0	5434	3	0	0	2	0	1	17	0
66	GGCTAGGCCGC	13	0	0	0	0	0	0	0	0	0	0	0	0	0
67	CGGTTGTGGAT	0	0	0	0	0	0	0	0	0	0	0	0	0	0
68	TAGGGACCAAC	4	0	0	0	0	0	0	0	0	0	0	0	0	0
69	AATCGTGGACC	255	0	0	0	0	0	0	0	0	0	0	0	0	0
70	ATTCTTGCTGC	12	0	0	0	0	0	0	0	0	0	0	0	0	0
71	CAAGGGCAGGG	1297	0	0	0	1	0	0	0	0	0	3711	6	3395	2797
72	TCAAACAAGCG	0	0	0	0	0	0	0	0	0	0	0	0	0	0
73	TGATACTGAGA	186	0	0	0	0	0	0	0	0	0	0	0	0	0
74	ACCTGGACGGA	843	3800	1	0	1	5543	0	0	1	0	1	0	20	0
75	CCTTTCCCTTA	0	0	0	0	0	0	0	0	0	0	0	0	1	0
76	GCCTCCTATTT	176	0	0	0	0	0	0	0	1	0	0	0	1	0
77	CGACTGGTGAA	27	0	0	0	0	0	0	0	0	0	0	0	0	0
78	TAATAGGGAGC	751	0	1	0	0	0	0	3763	0	0	0	0	0	0
79	CCGCTTCATGC	0	0	0	0	0	0	0	0	0	0	0	0	0	0
80	CTTGTTGCTGT	0	0	0	0	0	0	0	0	0	0	0	0	0	0
81	CTCCCAGTTTT	0	0	0	0	0	0	0	0	0	0	0	0	0	0
82	TACTGGCAGTA	0	0	0	0	0	0	0	0	0	0	0	0	0	0
83	TTAATTGCGAC	0	0	0	0	0	0	0	0	0	0	0	0	0	0
84	CTGGGAAAAGA	0	0	0	0	0	0	0	0	0	0	0	0	0	0
85	CAGCAAGTCGT	10	0	0	0	0	0	0	0	0	0	0	0	0	0
86	TCCGGATGTCG	314	0	0	0	0	0	0	0	0	0	1	0	0	0
87	TTGCTTTAGCT	0	0	0	0	0	0	0	0	0	0	0	0	0	0
88	TGTTCACCGGG	0	0	0	0	0	0	0	0	0	0	0	0	1	0
89	TTATAAGTCTA	16	0	0	0	0	0	0	0	0	0	0	0	0	1
90	TGTAATCGCGC	1	0	0	0	0	0	0	0	0	0	0	0	0	0
91	TAACTAACCTG	2	0	0	0	0	0	0	0	0	0	0	0	0	0
92	CGCTGCAAACG	15	0	0	0	0	0	0	0	0	0	0	0	0	0
93	GTCAGACGCTC	0	0	0	0	0	0	0	0	0	0	0	0	0	0
94	GGCGCTCAGGG	0	0	0	0	0	0	0	0	0	0	0	0	0	0
